# Supplementary material for: Hepatitis C virus subtype diversity and transmission clusters characteristics among drug users in Zhuhai, South China
Source: BMC Infect Dis. 2024 Apr 29;24:451. doi: 10.1186/s12879-024-09323-y (PMC11057121; doi:10.1186/s12879-024-09323-y)
Supplement: Supplementary file 1 — Supplementary Material 1 [file 12879_2024_9323_MOESM1_ESM.xlsx]

## Sheet: Drug users in 2015
name	gender (0 male, 1 female)	sex (0 no, 1 yes)	Age (0 ≤30, 1 31～40,2 ≥40)	Age, years	anti-HCV (0 no, 1 yes)	HCV PCR (0 no, 1 yes)	HCV (0 no, 1 yes)	Marital status (0 Unmarried , 1 married, 2 Cohabit, 3 Divorced or widowed )	Place of residence (0 Local , 1 Non local)	Educational level (0 Untaught, 1 Primary school, 2 Junior high school, 3 High school or technical secondary school, 4 College and above )	injected drugs (0 no, 1 yes)
1716	0	0	1	32	0	0	0	1	1	2	0
1717	0	0	2	42	1	1	1	2	0	1	1
1718	0	0	1	32	0	0	0	0	1	2	0
1719	0	0	1	34	1	1	1	0	0	2	1
1720	0	0	0	23	0	0	0	0	0	3	0
1721	0	0	0	27	0	0	0	0	0	2	0
1722	0	0	0	28	0	0	0	1	0	2	0
1723	0	0	0	29	0	0	0	3	0	2	0
1724	0	0	0	22	0	0	0	2	0	2	0
1725	0	1	0	24	0	0	0	0	0	2	0
1726	0	0	2	41	0	0	0	2	1	1	0
1727	0	0	0	19	0	0	0	0	0	1	0
1728	0	0	2	42	1	1	1	1	0	1	1
1729	0	0	0	28	0	1	1	3	0	3	0
1730	0	0	1	32	0	0	0	0	1	3	0
1731	0	0	2	44	1	0	1	1	0	0	1
1732	0	0	2	47	1	0	1	3	0	2	1
1733	0	0	2	45	1	0	1	3	0	2	1
1734	0	0	1	40	1	1	1	0	0	1	1
1735	0	0	0	29	1	1	1	1	1	1	1
1736	0	0	1	34	1	1	1	3	0	2	1
1737	0	1	0	27	0	0	0	1	0	2	0
1738	0	0	1	32	1	1	1	0	0	2	1
1739	0	1	1	31	0	0	0	0	1	2	0
1740	0	1	1	38	1	0	1	1	0	2	1
1741	0	0	0	22	0	0	0	0	0	2	0
1742	0	0	2	47	1	0	1	1	1	2	1
1743	0	0	0	21	0	0	0	0	0	2	0
1744	0	0	0	29	0	0	0	1	0	3	0
1745	0	0	1	39	1	0	1	1	0	3	1
1746	0	0	2	44	0	0	0	1	1	2	0
1747	0	0	2	49	0	0	0	1	0	1	0
1748	0	0	2	41	0	0	0	1	1	1	0
1749	0	0	1	38	1	1	1	1	0	2	1
1750	0	0	0	24	0	0	0	0	0	3	0
1751	0	0	1	38	1	1	1	0	0	2	1
1752	0	0	1	34	1	1	1	2	0	2	1
1753	1	0	1	36	0	0	0	2	1	3	0
1754	1	0	2	41	1	1	1	0	0	2	0
1755	1	0	0	28	0	0	0	0	0	3	0
1756	1	0	0	19	0	0	0	0	1	1	0
1757	1	0	1	33	1	1	1	2	1	2	0
1758	1	0	0	25	1	1	1	2	0	2	0
1759	1	0	1	40	1	1	1	1	0	2	1
1760	1	0	0	18	0	0	0	2	1	1	0
1761	1	0	0	25	0	0	0	0	1	1	0
1762	1	0	2	45	0	0	0	1	0	2	0
1763	1	0	0	29	0	0	0	2	1	3	0
1764	1	0	0	26	0	0	0	0	1	2	0
1765	1	0	0	21	0	0	0	2	0	2	0
1766	1	0	0	24	0	0	0	1	0	2	0
1767	1	0	0	29	0	0	0	0	1	3	0
1768	1	0	1	32	1	1	1	2	0	2	0
1769	1	1	1	37	1	1	1	3	0	1	1
1770	0	0	2	47	1	1	1	3	1	1	1
1771	0	0	1	37	1	1	1	1	0	2	1
1772	0	0	2	43	1	1	1	3	0	3	1
1773	0	0	0	29	0	0	0	1	0	2	0
1774	0	0	1	31	0	0	0	1	0	3	0
1775	0	0	2	41	1	1	1	1	0	1	1
1776	0	0	1	37	1	1	1	2	0	3	0
1777	0	0	1	38	1	1	1	1	0	3	1
1778	0	0	1	40	0	0	0	1	0	2	0
1779	0	0	1	38	1	1	1	1	0	3	1
1780	0	0	0	28	1	1	1	2	1	1	0
1781	0	0	0	22	0	1	1	0	0	2	0
1782	0	0	0	23	0	0	0	0	0	1	0
1783	0	0	1	35	0	0	0	3	0	4	0
1784	0	0	0	27	0	0	0	0	0	3	0
1785	0	1	0	30	1	1	1	3	0	1	1
1786	0	0	2	44	1	1	1	1	0	2	1
1787	0	0	1	34	1	1	1	0	0	1	1
1788	0	0	0	26	0	0	0	1	1	3	0
1789	0	0	1	38	1	0	1	1	0	2	1
1790	0	0	0	29	0	0	0	0	0	2	0
1791	0	0	0	26	0	0	0	1	0	2	0
1792	0	0	0	25	0	0	0	0	0	1	0
1793	0	0	1	36	1	1	1	0	0	2	1
1794	0	0	0	27	0	0	0	0	0	2	0
1795	0	0	1	38	1	1	1	1	0	0	1
1796	0	0	0	24	0	0	0	0	0	3	0
1797	0	0	1	39	1	1	1	1	0	2	1
1798	0	0	1	31	1	1	1	0	0	1	1
1799	0	0	0	19	0	0	0	0	1	2	0
1800	0	0	0	25	0	0	0	1	0	2	0
1801	0	0	0	25	0	0	0	0	1	2	0
1802	0	1	0	24	0	0	0	0	0	2	0
1803	0	0	0	24	0	0	0	0	0	2	0
1804	0	0	2	47	0	0	0	1	1	2	0
1805	0	0	1	36	1	1	1	1	1	2	1
1806	0	0	0	30	1	1	1	0	0	3	0
1807	0	0	1	31	0	0	0	0	0	2	0
1808	0	0	2	43	0	0	0	1	1	3	0
1809	0	0	0	29	0	0	0	0	1	2	0
1810	0	0	1	34	0	0	0	0	0	2	0
1811	0	0	0	24	0	1	1	0	1	1	0
1812	0	0	0	21	0	0	0	0	1	2	0
1813	0	0	0	23	0	0	0	0	0	3	0
1814	0	0	0	25	0	0	0	0	0	2	0
1815	0	0	0	26	0	0	0	0	0	1	0
1816	0	0	2	44	1	1	1	1	0	3	1
1817	0	0	0	25	0	0	0	0	0	2	0
1818	0	0	2	43	1	1	1	1	0	2	1
1819	0	0	0	21	0	0	0	0	0	2	0
1820	0	0	1	38	1	1	1	0	0	3	1
1821	0	0	0	22	0	0	0	2	1	2	0
1822	0	0	1	37	0	0	0	3	0	2	0
1823	0	0	0	22	0	0	0	0	1	2	0
1824	0	0	2	42	1	1	1	0	0	2	1
1825	0	0	0	25	0	0	0	2	1	1	0
1826	0	0	1	32	1	1	1	2	1	4	0
1827	0	0	1	36	1	1	1	3	0	1	1
1828	0	0	2	41	1	0	1	3	1	2	1
1829	0	0	1	39	1	1	1	1	0	3	1
1830	0	0	2	41	1	1	1	1	0	4	1
1831	0	0	1	40	1	1	1	2	0	2	1
1832	0	0	0	22	0	0	0	0	0	1	0
1833	0	1	1	35	1	1	1	0	0	1	1
1834	0	0	1	37	1	1	1	0	0	2	1
1835	0	0	0	18	0	0	0	0	0	2	0
1836	0	0	0	30	1	1	1	1	0	2	1
1837	0	0	0	26	0	0	0	2	0	2	0
1838	0	0	1	33	1	1	1	2	0	2	1
1839	0	0	1	33	1	0	1	0	1	1	1
1840	0	0	0	22	0	0	0	0	1	2	0
1841	0	0	1	35	1	1	1	0	0	2	1
1842	0	0	0	26	0	0	0	2	0	2	0
1843	0	0	0	27	0	0	0	2	0	2	0
1844	0	1	1	31	0	0	0	2	1	1	0
1845	0	0	0	21	0	0	0	0	0	2	0
1846	0	0	0	27	0	0	0	0	0	1	0
1847	0	0	1	39	0	0	0	1	0	3	1
1848	0	0	2	51	1	0	1	1	0	2	1
1849	0	0	1	38	1	1	1	1	0	2	1
1850	0	0	0	26	0	0	0	0	1	3	1
1851	0	0	1	35	1	1	1	2	1	2	1
1852	0	0	0	28	0	0	0	1	1	2	0
1853	0	1	2	41	0	0	0	1	1	1	0
1854	0	0	0	27	0	0	0	0	1	4	0
1855	0	0	0	30	0	0	0	2	1	1	0
1856	0	0	0	21	0	0	0	0	0	2	0
1857	0	0	1	33	0	0	0	0	1	2	0
1971	0	0	0	29	0	0	0	1	0	2	0
1972	0	0	2	41	1	1	1	1	0	1	1
1973	0	0	0	23	0	0	0	0	0	2	0
1974	0	0	1	38	1	1	1	1	0	2	1
1975	0	0	0	19	0	0	0	0	0	3	0
1976	0	0	1	40	1	1	1	1	0	1	1
1977	0	1	0	30	1	0	1	0	0	3	1
1978	0	0	0	30	0	0	0	2	1	2	0
1979	0	0	1	35	1	1	1	2	0	3	1
1980	0	0	2	47	1	1	1	1	0	1	1
1981	0	0	0	26	0	0	0	0	0	1	0
1982	0	0	1	39	0	0	0	0	0	2	0
1983	0	0	2	48	1	1	1	1	1	3	1
1984	0	0	2	45	1	1	1	1	0	3	1
1985	0	0	1	34	1	1	1	0	0	0	1
1986	0	0	1	39	0	0	0	0	0	1	0
1987	0	0	1	37	0	0	0	0	1	2	0
1988	0	0	1	39	1	1	1	1	0	2	1
1989	0	0	2	43	1	1	1	3	0	2	1
1990	0	0	2	43	1	1	1	1	0	2	1
1991	0	0	0	30	0	0	0	2	1	3	0
1992	0	0	2	44	0	0	0	1	0	3	0
1993	0	0	1	35	0	0	0	0	1	2	0
1994	0	0	2	45	1	1	1	3	0	1	0
1995	0	0	2	48	1	1	1	1	0	2	1
1996	0	0	2	45	0	0	0	0	0	2	0
1997	0	0	1	40	1	1	1	0	0	2	1
1998	0	0	1	37	0	0	0	1	0	2	0
1999	0	0	1	31	0	0	0	1	0	1	0
2000	0	0	1	35	1	1	1	0	1	1	1
2001	0	0	0	28	0	0	0	0	0	2	0
2002	0	0	1	37	1	1	1	1	0	4	1
2003	0	0	1	32	0	0	0	3	0	2	0
2004	0	0	1	39	1	1	1	2	0	2	1
2005	0	0	0	27	0	0	0	0	0	2	0
2006	0	0	1	36	1	1	1	1	1	2	1
2007	0	0	0	23	0	0	0	0	1	2	0
2008	0	0	1	33	1	1	1	1	0	2	1
2009	1	0	2	45	1	0	1	1	1	2	1
2010	1	1	2	45	1	0	1	0	0	2	0
2011	1	0	1	37	0	0	0	3	1	2	0
2012	1	0	2	45	1	1	1	1	1	1	0
2013	1	0	1	38	0	0	0	1	1	3	0
2014	1	0	0	22	0	0	0	0	1	2	0
2015	1	0	0	28	0	0	0	0	0	2	0
2016	1	0	2	46	0	0	0	0	1	2	0
2017	1	0	2	45	0	0	0	3	1	2	0
2018	1	0	0	28	0	0	0	0	1	1	0
2019	1	0	1	34	0	0	0	3	0	3	0
2020	1	0	2	47	0	1	1	3	1	2	0
2021	1	0	2	47	0	0	0	1	1	1	0
2022	1	0	2	61	0	0	0	1	1	1	0
2023	0	0	0	27	0	0	0	2	1	2	0
2024	0	0	2	47	1	1	1	3	0	2	1
2025	0	0	2	43	0	0	0	1	1	0	0
2026	0	0	2	45	1	1	1	1	0	2	1
2027	0	0	0	25	0	0	0	0	0	2	0
2028	0	0	0	30	0	0	0	1	0	3	0
2029	0	1	1	37	1	0	1	0	0	2	1
2030	0	0	1	34	0	0	0	1	0	4	0
2031	0	1	2	44	1	1	1	1	0	2	0
2032	0	0	0	30	0	0	0	0	0	1	0
2033	0	0	1	33	1	1	1	0	0	2	1
2034	0	0	0	29	1	1	1	0	0	2	0
2035	0	0	1	33	0	0	0	2	1	4	0
2036	0	0	0	30	0	0	0	0	0	1	0
2037	0	0	1	38	1	0	1	0	0	2	1
2038	0	0	0	26	0	0	0	2	0	2	0
2039	0	0	2	50	1	1	1	1	0	2	1
2040	0	1	0	27	0	0	0	0	0	1	0
2041	0	0	1	39	0	0	0	0	0	3	0
2042	0	0	2	48	1	1	1	1	0	1	1
2043	0	0	0	25	0	0	0	2	1	2	0
2044	0	0	1	35	1	0	1	1	0	2	1
2045	0	0	2	47	1	1	1	1	0	2	1
2046	0	0	1	37	1	1	1	1	0	2	1
2047	0	0	0	29	0	0	0	0	0	1	0
2048	0	0	1	36	1	1	1	0	0	2	1
2049	0	0	0	19	0	0	0	0	0	2	0
2050	0	0	0	21	0	0	0	0	0	3	0
2051	0	0	1	32	1	1	1	1	0	1	1
2052	0	0	2	42	1	1	1	0	0	2	1
2053	0	0	0	27	0	0	0	0	0	2	0
2054	0	0	1	40	0	0	0	1	0	0	0
2055	0	1	1	37	1	1	1	3	0	1	1
2056	0	0	2	43	1	1	1	3	0	1	0
2057	0	0	1	39	1	1	1	0	0	1	1
2058	0	0	2	41	1	1	1	1	0	2	0
2059	0	0	2	42	1	1	1	1	0	1	1
2060	0	0	1	31	1	1	1	1	1	2	1
2061	0	0	0	24	1	1	1	1	1	3	1
2062	0	0	1	31	0	0	0	1	0	1	0
2063	0	0	2	42	1	1	1	3	0	1	1
2064	0	1	1	40	1	1	1	0	0	1	1
2065	0	0	1	40	1	1	1	3	0	3	1
2066	0	0	2	42	1	1	1	1	0	2	0
2067	0	0	1	31	0	0	0	1	1	2	0
2068	0	0	0	21	0	0	0	0	0	2	0
2069	0	0	0	25	0	0	0	0	0	3	0
2070	0	1	2	50	1	1	1	0	0	2	1
2071	0	0	1	34	0	0	0	3	0	3	0
2072	0	0	1	34	1	1	1	1	0	2	1
2073	0	0	1	32	1	1	1	3	0	1	1
2074	0	0	2	45	0	0	0	0	0	1	0
2075	0	0	1	32	0	0	0	1	0	1	0
2076	0	0	0	30	0	0	0	0	1	1	0
2077	0	0	2	45	0	0	0	1	1	2	0
2078	0	1	1	36	1	1	1	3	0	2	1
2079	0	1	1	37	0	0	0	1	1	2	0
2080	0	0	2	41	0	0	0	3	0	2	0
2081	0	0	2	41	1	0	1	3	0	3	1
2082	0	0	1	36	1	0	1	3	0	1	1
2083	0	0	1	32	0	0	0	3	0	3	0
2084	0	0	2	48	1	1	1	0	0	2	1
2085	0	0	2	44	1	1	1	2	0	0	1
2086	0	0	1	36	1	1	1	0	0	3	1
2087	0	0	2	41	1	1	1	1	0	0	1
2088	0	0	1	38	0	0	0	0	1	2	0
2089	0	0	0	17	0	0	0	0	0	2	0
2090	0	0	0	19	0	0	0	0	0	2	0
2091	0	0	2	45	1	0	1	1	0	2	1
2092	0	0	1	38	0	0	0	1	0	2	0
2093	0	0	2	41	1	0	1	1	0	2	1
2094	0	0	1	39	1	0	1	2	0	2	1
2095	0	0	0	30	0	0	0	1	0	2	0
7522	0	0	2	46	1	1	1	1	0	2	1
7523	0	0	0	29	0	0	0	2	1	3	0
7524	0	0	1	40	0	0	0	3	1	1	0
7525	0	0	1	37	1	1	1	1	0	2	1
7526	0	0	1	37	0	0	0	0	1	2	0
7527	0	0	1	39	0	0	0	1	0	1	0
7528	0	0	1	39	0	0	0	1	1	1	0
7529	0	1	1	38	0	0	0	1	1	2	0
7530	0	1	1	34	0	0	0	0	1	2	0
7531	0	0	0	30	0	0	0	3	0	3	1
7532	0	0	0	29	0	0	0	2	1	3	1
7533	1	0	1	39	1	0	1	1	1	2	0
7534	0	0	2	47	1	1	1	1	1	2	1
7535	0	1	2	41	0	0	0	1	1	0	0
7536	0	1	2	47	0	0	0	1	1	0	0
7537	1	0	0	22	0	0	0	2	1	3	0
7538	0	0	1	32	0	0	0	2	0	3	1
7539	0	1	2	41	1	1	1	1	0	0	1
7540	0	0	0	25	0	0	0	2	1	3	0
7541	0	0	2	51	1	0	1	3	0	1	1
7542	0	0	0	28	0	0	0	3	0	3	0
7543	1	0	0	24	1	0	1	0	0	2	0
7544	0	0	2	46	0	0	0	1	0	1	0
7545	0	1	0	23	0	0	0	2	1	2	0
7546	0	1	1	35	1	1	1	0	1	2	0
7547	0	0	0	26	0	0	0	2	0	2	0
7548	0	0	0	29	0	1	1	0	0	3	0
7549	0	0	1	40	0	0	0	0	1	1	0
7550	0	0	0	30	0	0	0	0	0	3	0
7551	0	0	1	38	1	0	1	1	1	0	1
7552	0	0	0	26	0	0	0	2	1	3	0
7553	0	0	1	31	0	0	0	2	0	1	0
7554	0	1	1	37	0	0	0	0	0	1	1
7555	0	0	2	45	1	1	1	1	0	2	1
7556	0	1	1	37	1	1	1	0	1	1	0
7557	0	1	1	31	0	0	0	3	1	3	0
7558	0	0	1	40	0	0	0	1	0	1	0
7559	0	1	0	25	0	0	0	0	1	3	0
7560	0	0	0	29	0	1	1	1	1	2	0
7561	0	0	0	27	0	0	0	2	0	3	0
7562	0	0	2	46	1	1	1	1	0	1	1
7563	0	0	0	30	0	0	0	2	1	2	0
7564	0	1	1	31	0	0	0	0	0	1	1
7565	0	1	1	35	0	0	0	1	0	1	0
7566	0	0	1	36	0	0	0	0	1	2	0
7567	1	0	0	25	0	0	0	0	1	3	0
7568	0	1	1	31	0	0	0	0	1	4	1
7569	0	1	2	42	0	0	0	1	1	2	0
7570	0	1	0	23	0	0	0	0	0	2	0
7571	0	0	2	47	0	0	0	3	0	1	0
7572	0	0	2	47	0	0	0	1	1	1	0
7573	0	1	1	40	1	1	1	1	0	2	1
7574	0	1	0	26	1	0	1	0	1	2	0
7575	0	0	0	29	0	0	0	0	1	2	0
7576	0	0	1	34	0	0	0	0	0	2	0
7577	0	0	2	44	1	0	1	1	1	2	0
7578	0	0	2	50	1	1	1	1	0	1	1
7579	0	0	1	35	0	0	0	0	1	2	0
7580	0	0	1	39	1	0	1	1	0	1	1
7581	0	0	0	30	0	0	0	0	1	2	0
7582	0	0	1	40	1	1	1	1	0	2	1
7583	0	0	1	40	0	0	0	1	1	2	0
7584	0	0	0	30	1	1	1	0	1	2	0
7585	0	1	1	40	0	0	0	1	1	2	1
7586	0	0	1	40	1	1	1	1	0	2	1
7587	0	0	2	41	1	1	1	1	1	2	0
7588	0	0	2	47	0	0	0	1	1	1	0
7589	0	0	1	38	1	1	1	2	1	2	1
7590	0	0	1	31	0	0	0	3	1	4	0
7591	0	0	1	38	0	0	0	0	1	2	0
7592	0	0	1	33	1	0	1	2	0	2	1
7593	0	1	2	46	1	1	1	1	0	2	0
7594	1	0	0	26	0	0	0	2	1	2	0
7595	0	0	1	38	1	1	1	1	0	3	0
7596	0	0	1	31	1	1	1	0	0	1	0
7597	0	0	2	41	0	0	0	1	1	2	0
7598	0	1	1	35	0	0	0	0	1	1	0
7599	0	1	0	29	0	0	0	0	1	2	0
7600	0	1	0	29	1	1	1	1	0	1	0
7601	0	0	0	30	0	1	1	2	0	4	1
7602	0	0	0	23	0	0	0	0	1	2	0
7603	0	0	1	35	1	1	1	1	0	2	0
7604	0	0	0	29	1	1	1	3	0	2	1
7605	0	0	1	36	0	0	0	0	0	2	1
7606	0	0	1	36	1	1	1	0	0	1	1
7607	0	0	0	25	0	0	0	0	1	2	0
7608	0	0	2	50	1	1	1	1	0	3	0
7609	0	0	1	38	0	0	0	3	1	1	0
7610	0	0	1	34	0	0	0	0	0	2	0
7611	0	0	1	31	0	0	0	0	1	2	0
7612	0	0	2	42	1	0	1	2	0	2	1
7613	0	0	2	51	1	1	1	1	0	1	1
7614	1	0	0	27	0	0	0	0	1	4	0
7615	0	0	2	48	1	0	1	3	0	1	0
7616	0	0	0	28	0	0	0	0	0	2	0
7617	0	0	2	48	1	0	1	3	0	2	1
7618	0	0	1	40	1	1	1	1	0	3	1
7619	1	0	0	25	0	0	0	0	1	2	0
7620	0	0	0	23	0	0	0	0	0	2	0
7621	0	0	1	40	0	0	0	1	0	1	0
7622	0	0	1	37	0	0	0	1	0	2	0
7623	1	0	0	29	0	0	0	0	1	2	1
7624	0	0	2	42	1	1	1	0	0	2	1
7625	0	0	1	33	1	1	1	0	0	2	1
7626	0	0	1	39	0	0	0	1	0	2	0
7627	0	1	1	35	0	0	0	0	0	2	0
7628	0	0	2	42	0	0	0	3	1	2	0
7629	0	0	0	26	0	1	1	1	1	1	0
7630	0	0	0	27	1	0	1	0	1	3	1
7631	0	1	0	28	1	1	1	0	0	3	0
7632	0	0	2	44	1	1	1	0	0	2	1
7633	0	0	1	32	0	0	0	0	0	2	1
7634	0	1	0	26	0	0	0	0	1	2	0
7635	0	1	1	40	1	1	1	1	1	1	1
7636	0	0	2	41	1	1	1	3	0	2	0
7637	0	0	2	51	0	0	0	1	0	1	0
7638	0	1	1	40	1	1	1	1	0	1	1
7639	0	0	0	29	0	0	0	0	0	2	0
7640	0	0	2	48	1	1	1	1	0	2	0
7641	0	0	0	29	0	0	0	0	1	2	0
7642	0	1	1	34	0	0	0	1	1	2	0
7643	0	1	0	27	0	0	0	0	1	2	0
7644	0	0	1	36	1	1	1	2	0	2	1
7645	0	1	0	24	0	0	0	0	1	2	0
7646	0	1	1	37	1	1	1	2	0	1	0
7647	0	0	0	22	1	1	1	0	0	0	1
7648	0	1	1	34	1	1	1	1	0	2	0
7649	0	0	1	40	1	0	1	2	0	4	0
7650	0	1	0	23	0	0	0	0	1	3	0
7651	0	0	2	42	0	0	0	1	0	2	0
7652	0	0	2	42	0	0	0	0	0	2	0
7653	0	0	1	33	0	0	0	0	1	2	0
7654	1	0	0	23	0	0	0	0	1	3	0
7655	0	0	2	42	1	0	1	1	0	3	1
7656	0	0	2	50	1	1	1	1	0	1	1
7657	0	0	2	44	1	1	1	3	1	3	1
7658	1	0	1	40	0	0	0	1	1	2	0
7659	0	0	1	37	0	0	0	1	0	2	0
7660	0	0	2	41	1	1	1	3	0	2	0
7661	0	0	1	40	1	1	1	3	0	1	0
7662	0	0	1	35	1	1	1	2	0	2	1
7663	1	0	0	25	0	0	0	0	1	3	0
7664	0	0	2	48	1	1	1	2	0	1	0
7665	0	0	2	42	1	0	1	1	0	2	0
7666	0	0	1	34	1	1	1	3	0	2	1
7667	0	0	2	45	1	1	1	3	0	2	1
7668	0	0	1	38	0	0	0	1	0	1	0
7669	0	0	1	31	0	0	0	0	0	2	0
7670	0	0	1	34	0	0	0	0	1	2	0
7671	0	0	1	32	0	0	0	0	1	3	0
7672	0	0	1	32	1	0	1	0	0	2	0
7673	0	0	1	35	0	0	0	1	1	2	0
7674	0	0	1	36	0	0	0	0	1	2	0
7675	0	0	2	46	1	1	1	1	0	3	0
7676	0	0	2	44	0	0	0	1	1	1	0
7677	0	0	1	40	0	0	0	0	0	1	0
7678	1	0	0	22	1	0	1	0	1	2	0
7679	1	0	0	23	0	0	0	0	1	2	0
7680	0	0	1	33	0	0	0	0	0	2	0
7681	0	0	1	36	0	0	0	1	1	2	0
7682	0	0	1	36	0	0	0	0	1	2	0
7683	0	0	1	35	0	0	0	0	0	2	0
7684	0	0	0	29	0	0	0	3	0	3	0
7685	0	0	0	27	0	0	0	0	1	3	0
7686	0	0	0	25	0	0	0	0	0	2	0
7687	0	0	1	36	0	0	0	0	1	2	0
7688	0	0	1	36	1	1	1	1	1	2	1
7689	0	0	1	40	0	0	0	1	1	1	1
